# Supplementary material for: Copper Death Inducer, FDX1, as a Prognostic Biomarker Reshaping Tumor Immunity in Clear Cell Renal Cell Carcinoma
Source: Cells. 2023 Jan 17;12(3):349. doi: 10.3390/cells12030349 (PMC9913648; doi:10.3390/cells12030349)
Supplement: Supplementary file 1 [file cells-12-00349-s001.zip › cells-2109105-supplementary/Tabel S1.csv]

FDX1 in TCGA-KIRC of OS
name	desc	0 (N=160)	1 (N=86)	id	OR (univariable)	OR (multivariable)	OR (final)
Age	Mean ± SD	61.9 ± 12.2	60.7 ± 11.3	Age	1.00 (0.99-1.00, p=.440)
Sex	Female	65 (40.6%)	32 (37.2%)	Female
	Male	95 (59.4%)	54 (62.8%)	Male	1.03 (0.91-1.17, p=.603)
pathologic_T	T1	91 (56.9%)	14 (16.3%)	pathologic_T1
	T2	24 (15%)	16 (18.6%)	pathologic_T2	1.31 (1.11-1.53, p=.001)	1.21 (0.75-1.96, p=.435)
	T3	44 (27.5%)	50 (58.1%)	pathologic_T3	1.49 (1.32-1.68, p<.001)	0.96 (0.64-1.43, p=.828)
	T4	1 (0.6%)	6 (7%)	pathologic_TT4	2.06 (1.48-2.88, p<.001)	0.89 (0.54-1.48, p=.662)
pathologic_N	N0	156 (97.5%)	76 (88.4%)	pathologic_N0
	N1	4 (2.5%)	10 (11.6%)	pathologic_N1	1.47 (1.14-1.90, p=.003)	1.13 (0.89-1.42, p=.314)
pathologic_M	M0	155 (96.9%)	50 (58.1%)	pathologic_M0
	M1	5 (3.1%)	36 (41.9%)	pathologic_M1	1.89 (1.64-2.17, p<.001)	0.79 (0.34-1.82, p=.580)
Stage	i	90 (56.2%)	11 (12.8%)	Stagei
	ii	24 (15%)	8 (9.3%)	Stageii	1.15 (0.98-1.35, p=.079)	0.93 (0.56-1.55, p=.794)	1.13 (0.97-1.32, p=.116)
	iii	41 (25.6%)	30 (34.9%)	Stageiii	1.37 (1.21-1.54, p<.001)	1.39 (0.91-2.11, p=.127)	1.35 (1.20-1.52, p<.001)
	iv	5 (3.1%)	37 (43%)	Stageiv	2.16 (1.88-2.49, p<.001)	2.63 (1.05-6.60, p=.041)	2.09 (1.81-2.41, p<.001)
Grade	G1	2 (1.2%)	1 (1.2%)	GradeG1
	G2	84 (52.5%)	22 (25.6%)	GradeG2	0.88 (0.52-1.48, p=.636)
	G3	62 (38.8%)	38 (44.2%)	GradeG3	1.05 (0.62-1.76, p=.861)
	G4	12 (7.5%)	25 (29.1%)	GradeG4	1.41 (0.83-2.40, p=.210)
FDX1	Mean ± SD	3.1 ± 0.4	2.9 ± 0.4	FDX1	0.77 (0.67-0.88, p<.001)	0.87 (0.77-0.98, p=.025)	0.87 (0.78-0.98, p=.026)
FDX1 in TCGA-KIRC of PFS
name	desc	0 (N=160)	1 (N=85)	id	OR (univariable)	OR (multivariable)	OR (final)
Age	Mean ± SD	61.9 卤 12.2	60.7 ± 11.4	Age	1.00 (0.99-1.00, p=.433)
Sex	Female	65 (40.6%)	32 (37.6%)	Female
	Male	95 (59.4%)	53 (62.4%)	Male	1.03 (0.91-1.16, p=.652)
pathologic_T	T1	91 (56.9%)	14 (16.5%)	pathologic_T1
	T2	24 (15%)	16 (18.8%)	pathologic_T2	1.31 (1.11-1.53, p=.001)	1.22 (0.75-1.98, p=.425)
	T3	44 (27.5%)	49 (57.6%)	pathologic_T3	1.48 (1.31-1.67, p<.001)	0.95 (0.63-1.43, p=.814)
	T4	1 (0.6%)	6 (7.1%)	pathologic_T4	2.06 (1.48-2.88, p<.001)	0.90 (0.54-1.49, p=.675)
pathologic_N	N0	156 (97.5%)	75 (88.2%)	pathologic_N0
	N1	4 (2.5%)	10 (11.8%)	pathologic_N1	1.48 (1.15-1.90, p=.003)	1.13 (0.89-1.42, p=.313)
pathologic_M	M0	155 (96.9%)	50 (58.8%)	pathologic_M0
	M1	5 (3.1%)	35 (41.2%)	pathologic_M1	1.88 (1.63-2.16, p<.001)	0.79 (0.34-1.82, p=.579)
Stage	i	90 (56.2%)	11 (12.9%)	Stagei
	ii	24 (15%)	8 (9.4%)	Stageii	1.15 (0.98-1.35, p=.079)	0.93 (0.56-1.55, p=.780)	1.13 (0.97-1.32, p=.118)
	iii	41 (25.6%)	30 (35.3%)	Stageiii	1.37 (1.21-1.54, p<.001)	1.39 (0.91-2.12, p=.124)	1.35 (1.20-1.52, p<.001)
	iv	5 (3.1%)	36 (42.4%)	Stageiv	2.16 (1.87-2.49, p<.001)	2.61 (1.04-6.57, p=.042)	2.08 (1.80-2.40, p<.001)
Grade	G1	2 (1.2%)	1 (1.2%)	GradeG1
	G2	84 (52.5%)	22 (25.9%)	GradeG2	0.88 (0.52-1.48, p=.636)
	G3	62 (38.8%)	38 (44.7%)	GradeG3	1.05 (0.62-1.76, p=.861)
	G4	12 (7.5%)	24 (28.2%)	GradeG4	1.40 (0.82-2.38, p=.223)
FDX1	Mean ± SD	3.1 ± 0.4	2.9± 0.4	FDX1	0.76 (0.67-0.88, p<.001)	0.87 (0.77-0.98, p=.022)	0.87 (0.77-0.98, p=.024)
